# Supplementary material for: Early resumption of sexual activity following voluntary medical male circumcision in Botswana: A qualitative study
Source: PLoS One. 2017 Nov 14;12(11):e0186831. doi: 10.1371/journal.pone.0186831 (PMC5685600; doi:10.1371/journal.pone.0186831)
Supplement: S1 Table — (CSV) [file pone.0186831.s003.csv]

id_fg	age_years	relationship_fg2	occupation_fg2	religion_fg2	tribe_fg2	group_fg2
1011	20	Dating and Living Together	Skilled Worker	Christiaity	Bakgatla	Circumcised Men
1012	23	Never Married	Professional/Managerial	Christiaity	Bakgatla	Circumcised Men
1013	24	Dating and Living Together	.	Christiaity	Bakalanga	Circumcised Men
1014	24	Never Married	.	Christiaity	Bakalanga	Circumcised Men
1015	30	Never Married	.	Christiaity	Bangwaketse	Circumcised Men
1016	27	Dating and Living Together	Professional/Managerial	Christiaity	Bakalanga	Circumcised Men
1017	27	Dating and Not Living Together	.	No Religion	Bakwena	Circumcised Men
1021	31	Dating and Living Together	Skilled Worker	Christiaity	Bangwaketse	Circumcised Men
1022	32	Dating and Living Together	Professional/Managerial	Christiaity	Bakalanga	Circumcised Men
1023	32	Dating and Living Together	.	Christiaity	Bakwena	Circumcised Men
1024	45	Married	Professional/Managerial	Christiaity	Bangwaketse	Circumcised Men
1025	32	Dating and Not Living Together	Skilled Worker	Christiaity	Bangwato	Circumcised Men
1026	48	Never Married	Skilled Worker	Other	Bangwato	Circumcised Men
1027	33	Dating and Not Living Together	Skilled Worker	Christiaity	Other	Circumcised Men
1028	36	Dating and Living Together	Skilled Worker	Christiaity	Bakalanga	Circumcised Men
1029	36	Never Married	Skilled Worker	Christiaity	Bangwaketse	Circumcised Men
1031	20	Dating and Not Living Together	.	Christiaity	Bangwato	Uncircumcised Men
1032	20	Never Married	.	No Religion	Other	Uncircumcised Men
1033	30	Dating and Not Living Together	.	Christiaity	Other	Uncircumcised Men
1034	22	Dating and Not Living Together	Unskilled Worker	Christiaity	Other	Uncircumcised Men
1035	22	Dating and Not Living Together	.	Christiaity	Bakalanga	Uncircumcised Men
1036	25	Dating and Not Living Together	.	Christiaity	Other	Uncircumcised Men
1037	28	Dating and Not Living Together	.	Christiaity	Bangwato	Uncircumcised Men
1038	29	Dating and Living Together	Skilled Worker	Badimo	Other	Uncircumcised Men
1041	32	Married	Skilled Worker	Christiaity	Bakwena	Uncircumcised Men
1042	32	Married	Skilled Worker	Christiaity	Bangwato	Uncircumcised Men
1043	33	Never Married	Unskilled Worker	Christiaity	Other	Uncircumcised Men
1044	34	Dating and Not Living Together	.	Christiaity	Bangwato	Uncircumcised Men
1045	37	Dating and Not Living Together	Skilled Worker	Badimo	Bakgatla	Uncircumcised Men
1046	37	Never Married	Unskilled Worker	Christiaity	Bangwato	Uncircumcised Men
1047	41	Dating and Not Living Together	.	Christiaity	Bakwena	Uncircumcised Men
1048	42	Never Married	.	Christiaity	Bakgatla	Uncircumcised Men
1051	19	Never Married	Professional/Managerial	Christiaity	Other	Women
1052	20	Dating and Not Living Together	Skilled Worker	Christiaity	Other	Women
1053	20	Never Married	.	Christiaity	Bangwato	Women
1054	21	Dating and Not Living Together	.	Christiaity	Bakwena	Women
1055	21	Never Married	.	Christiaity	Bakalanga	Women
1056	25	Never Married	Professional/Managerial	Christiaity	Bangwato	Women
1057	26	Dating and Not Living Together	.	Christiaity	Bakgatla	Women
1058	27	Dating and Not Living Together	.	Christiaity	Bakgatla	Women
1059	27	Dating and Not Living Together	.	Christiaity	Bakgatla	Women
1061	31	Never Married	Unskilled Worker	Christiaity	Bangwaketse	Women
1062	31	Divorced/Separated/Widowed	Unskilled Worker	Christiaity	Bakgatla	Women
1063	42	Never Married	Unskilled Worker	Christiaity	Bangwato	Women
1064	35	Never Married	Unskilled Worker	Christiaity	Bangwaketse	Women
1065	35	Never Married	Professional/Managerial	Christiaity	Other	Women
1066	35	Never Married	.	Christiaity	Other	Women
1067	36	Dating and Not Living Together	Professional/Managerial	Christiaity	Bangwato	Women
1068	44	Married	.	Christiaity	Other	Women
1069	37	Divorced/Separated/Widowed	Unskilled Worker	Christiaity	Bangwato	Women
1071	.	Never Married	Professional/Managerial	Christiaity	Other	Community Leaders
1072	.	Married	Professional/Managerial	Christiaity	Other	Community Leaders
1073	.	Married	Skilled Worker	Christiaity	Bangwaketse	Community Leaders
1074	.	Married	Professional/Managerial	Christiaity	Bakgatla	Community Leaders
1075	.	Never Married	Professional/Managerial	Christiaity	Bangwaketse	Community Leaders
1076	.	Married	Professional/Managerial	Christiaity	Bangwaketse	Community Leaders
1077	.	Married	Professional/Managerial	Christiaity	Bangwato	Community Leaders
1078	.	Married	Professional/Managerial	Christiaity	Other	Community Leaders
2011	23	Dating and Not Living Together	.	No Religion	Bakwena	Circumcised Men
2012	27	Dating and Not Living Together	Skilled Worker	Christiaity	Bakwena	Circumcised Men
2013	23	Never Married	.	Christiaity	Bakwena	Circumcised Men
2014	23	Never Married	Skilled Worker	Christiaity	Bangwato	Circumcised Men
2015	30	Never Married	Professional/Managerial	Christiaity	Bangwato	Circumcised Men
2016	20	Never Married	Professional/Managerial	Christiaity	Bakwena	Circumcised Men
2017	28	Never Married	.	Christiaity	Other	Circumcised Men
2018	30	Dating and Not Living Together	.	Christiaity	Bakwena	Circumcised Men
2019	27	Never Married	Skilled Worker	Christiaity	Bakgatla	Circumcised Men
2021	35	Dating and Living Together	Skilled Worker	Christiaity	Bakgatla	Circumcised Men
2022	42	Never Married	Unskilled Worker	No Religion	Bakwena	Circumcised Men
2023	33	Dating and Not Living Together	Professional/Managerial	Badimo	Bakalanga	Circumcised Men
2024	35	Never Married	.	Christiaity	Other	Circumcised Men
2025	38	Never Married	Unskilled Worker	Christiaity	Bakwena	Circumcised Men
2026	38	Dating and Not Living Together	Professional/Managerial	Christiaity	Bakalanga	Circumcised Men
2027	33	Dating and Not Living Together	Skilled Worker	Christiaity	Bangwaketse	Circumcised Men
2031	25	Never Married	.	Christiaity	Bakwena	Uncircumcised Men
2032	23	Never Married	.	Christiaity	Bakwena	Uncircumcised Men
2033	25	Dating and Not Living Together	Skilled Worker	No Religion	Bakgatla	Uncircumcised Men
2034	24	Dating and Not Living Together	.	Christiaity	Bakwena	Uncircumcised Men
2035	23	Never Married	.	Badimo	Bakwena	Uncircumcised Men
2036	20	Never Married	.	Christiaity	Bakwena	Uncircumcised Men
2037	29	Dating and Not Living Together	Skilled Worker	Badimo	Bakwena	Uncircumcised Men
2041	32	Dating and Not Living Together	.	No Religion	Bakwena	Uncircumcised Men
2042	31	Never Married	Skilled Worker	Other	Bakwena	Uncircumcised Men
2043	29	Dating and Not Living Together	.	Badimo	Bakwena	Uncircumcised Men
2044	33	Dating and Not Living Together	.	No Religion	Bakwena	Uncircumcised Men
2045	35	Never Married	Skilled Worker	No Religion	Bakwena	Uncircumcised Men
2051	22	Never Married	.	Christiaity	Other	Women
2052	23	Never Married	.	Christiaity	Other	Women
2053	23	Never Married	.	Christiaity	Bakwena	Women
2054	28	Married	Unskilled Worker	Christiaity	Bakwena	Women
2055	26	Dating and Not Living Together	.	Christiaity	Bakwena	Women
2056	30	Never Married	.	Christiaity	Bakwena	Women
2057	26	Never Married	.	Christiaity	Bakwena	Women
2058	31	Dating and Not Living Together	.	Christiaity	Bakwena	Women
2059	27	Dating and Not Living Together	.	Christiaity	Bakwena	Women
2061	47	Divorced/Separated/Widowed	.	Christiaity	Bakwena	Women
2062	42	Divorced/Separated/Widowed	Unskilled Worker	Christiaity	Bakwena	Women
2063	34	Dating and Not Living Together	.	No Religion	Bakwena	Women
2064	38	Married	Professional/Managerial	Christiaity	Other	Women
2065	46	Married	.	Christiaity	Bakwena	Women
2066	33	Dating and Not Living Together	.	Christiaity	Bakwena	Women
2067	50	Never Married	.	Christiaity	Bakwena	Women
2068	49	Never Married	Unskilled Worker	Christiaity	Bakwena	Women
2071	56	Married	.	Christiaity	Bakwena	Community Leaders
2072	61	Married	Unskilled Worker	Christiaity	Bakwena	Community Leaders
2073	69	Never Married	.	Christiaity	Bakwena	Community Leaders
2074	46	Dating and Living Together	Unskilled Worker	Christiaity	Bakwena	Community Leaders
2075	38	Dating and Living Together	Professional/Managerial	Christiaity	Bakalanga	Community Leaders
2076	65	Married	Professional/Managerial	Christiaity	Bakwena	Community Leaders
2077	52	Divorced/Separated/Widowed	Professional/Managerial	Christiaity	Other	Community Leaders
2078	61	Divorced/Separated/Widowed	Professional/Managerial	Christiaity	Bakwena	Community Leaders
2079	58	Divorced/Separated/Widowed	Other	Christiaity	Bakwena	Community Leaders
3011	24	Dating and Not Living Together	.	Christiaity	Bangwato	Circumcised Men
3012	30	Dating and Not Living Together	Skilled Worker	Christiaity	Bangwato	Circumcised Men
3013	20	Dating and Not Living Together	.	Christiaity	Other	Circumcised Men
3014	23	Dating and Not Living Together	.	Christiaity	Other	Circumcised Men
3015	21	Dating and Not Living Together	.	Christiaity	Bangwato	Circumcised Men
3016	28	Married	.	Christiaity	Bangwato	Circumcised Men
3017	30	Never Married	Skilled Worker	Christiaity	Bangwato	Circumcised Men
3018	19	Never Married	.	Christiaity	Bangwato	Circumcised Men
3021	45	Dating and Living Together	Skilled Worker	Other	Bangwato	Circumcised Men
3022	39	Dating and Living Together	Skilled Worker	Badimo	Bakgatla	Circumcised Men
3023	35	Dating and Not Living Together	Unskilled Worker	No Religion	Bangwato	Circumcised Men
3024	32	Dating and Living Together	.	Christiaity	Bangwato	Circumcised Men
3025	32	Never Married	Skilled Worker	Christiaity	Bangwato	Circumcised Men
3026	36	Dating and Living Together	Skilled Worker	Badimo	Bangwato	Circumcised Men
3027	31	Dating and Not Living Together	Skilled Worker	Christiaity	Other	Circumcised Men
3028	40	Never Married	Unskilled Worker	Christiaity	Bangwato	Circumcised Men
3029	34	Dating and Living Together	Skilled Worker	No Religion	Batswapong	Circumcised Men
3031	31	Never Married	.	Christiaity	Batswapong	Uncircumcised Men
3032	22	Dating and Not Living Together	.	Christiaity	Batswapong	Uncircumcised Men
3033	22	Dating and Not Living Together	Professional/Managerial	Christiaity	Bangwato	Uncircumcised Men
3034	30	Dating and Not Living Together	Professional/Managerial	Christiaity	Bangwato	Uncircumcised Men
3035	24	Dating and Not Living Together	Skilled Worker	Christiaity	Bakwena	Uncircumcised Men
3036	23	Dating and Not Living Together	.	Christiaity	Bangwato	Uncircumcised Men
3041	30	Dating and Not Living Together	Skilled Worker	Christiaity	Bangwato	Uncircumcised Men
3042	33	Divorced/Separated/Widowed	.	Other	Batswapong	Uncircumcised Men
3043	40	Dating and Living Together	.	Christiaity	Bangwato	Uncircumcised Men
3044	39	Dating and Living Together	Professional/Managerial	Christiaity	Bangwato	Uncircumcised Men
3045	45	Dating and Not Living Together	.	Christiaity	Bangwato	Uncircumcised Men
3046	32	Never Married	Skilled Worker	Christiaity	Bangwato	Uncircumcised Men
3047	35	Never Married	Unskilled Worker	Christiaity	Bangwato	Uncircumcised Men
3048	40	Never Married	Skilled Worker	Christiaity	Other	Uncircumcised Men
3049	43	Never Married	Unskilled Worker	Christiaity	Bangwato	Uncircumcised Men
3051	29	Never Married	.	Christiaity	Other	Women
3052	29	Dating and Not Living Together	Unskilled Worker	Christiaity	Bakgatla	Women
3053	24	Never Married	.	Christiaity	Batswapong	Women
3054	21	Never Married	.	Other	Other	Women
3055	22	Never Married	.	Christiaity	Other	Women
3056	23	Never Married	.	Christiaity	Other	Women
3057	20	Never Married	.	Christiaity	Bakwena	Women
3061	34	Married	Professional/Managerial	Christiaity	Bangwato	Women
3062	37	Dating and Living Together	Skilled Worker	Christiaity	Batswapong	Women
3063	44	Dating and Living Together	.	Christiaity	Batswapong	Women
3064	31	Dating and Living Together	Unskilled Worker	Christiaity	Bakgatla	Women
3065	36	Never Married	.	Christiaity	Bakalanga	Women
3066	34	Dating and Not Living Together	Unskilled Worker	Christiaity	Batswapong	Women
3067	46	Dating and Not Living Together	Unskilled Worker	Christiaity	Bangwato	Women
3068	41	Dating and Not Living Together	.	Christiaity	Batswapong	Women
3069	32	Dating and Living Together	Other	Christiaity	Bangwato	Women
3071	41	Married	Professional/Managerial	Christiaity	Bangwato	Community Leaders
3072	41	Dating and Not Living Together	Skilled Worker	Christiaity	Batswapong	Community Leaders
3073	33	Dating and Not Living Together	Professional/Managerial	Christiaity	Bangwato	Community Leaders
3074	67	Married	Professional/Managerial	Christiaity	Bangwato	Community Leaders
3075	69	Married	.	Christiaity	Bangwato	Community Leaders
3076	39	Married	Professional/Managerial	Christiaity	Other	Community Leaders
3077	67	Divorced/Separated/Widowed	.	Christiaity	Bangwato	Community Leaders
3078	74	Married	Professional/Managerial	Christiaity	Bangwato	Community Leaders
3079	37	Married	Professional/Managerial	Christiaity	Bangwato	Community Leaders
4011	24	Dating and Not Living Together	.	Christiaity	Other	Circumcised Men
4012	23	Dating and Not Living Together	.	Christiaity	Other	Circumcised Men
4013	24	Dating and Not Living Together	.	Christiaity	Other	Circumcised Men
4014	21	Dating and Living Together	Unskilled Worker	Christiaity	Other	Circumcised Men
4015	22	Dating and Living Together	Professional/Managerial	Christiaity	Batawana	Circumcised Men
4016	19	Never Married	.	Christiaity	Batawana	Circumcised Men
4017	23	Dating and Not Living Together	.	Christiaity	Other	Circumcised Men
4021	32	Dating and Not Living Together	Professional/Managerial	Christiaity	Batawana	Circumcised Men
4022	38	Dating and Not Living Together	.	Christiaity	Batawana	Circumcised Men
4023	37	Never Married	Unskilled Worker	Badimo	Batawana	Circumcised Men
4024	37	Never Married	Unskilled Worker	No Religion	Batawana	Circumcised Men
4025	31	Dating and Living Together	.	Christiaity	Batawana	Circumcised Men
4026	33	Divorced/Separated/Widowed	Unskilled Worker	No Religion	Batawana	Circumcised Men
4031	22	Dating and Living Together	.	Christiaity	Batawana	Uncircumcised Men
4032	22	Dating and Living Together	Skilled Worker	Christiaity	Other	Uncircumcised Men
4033	22	Dating and Not Living Together	.	Christiaity	Other	Uncircumcised Men
4034	19	Dating and Not Living Together	.	Christiaity	Batawana	Uncircumcised Men
4035	21	Dating and Living Together	.	Christiaity	Bakalanga	Uncircumcised Men
4036	22	Dating and Not Living Together	.	Christiaity	Other	Uncircumcised Men
4037	29	Dating and Living Together	.	Christiaity	Batawana	Uncircumcised Men
4038	20	Dating and Not Living Together	.	Christiaity	Batawana	Uncircumcised Men
4039	21	Never Married	.	Christiaity	Other	Uncircumcised Men
4041	32	Dating and Living Together	.	Christiaity	Batawana	Uncircumcised Men
4042	38	Dating and Living Together	Skilled Worker	Christiaity	Batawana	Uncircumcised Men
4043	32	Dating and Living Together	Skilled Worker	Christiaity	Bangwaketse	Uncircumcised Men
4044	35	Never Married	Skilled Worker	Christiaity	Bangwato	Uncircumcised Men
4045	40	Dating and Not Living Together	Skilled Worker	Christiaity	Other	Uncircumcised Men
4046	41	Never Married	Skilled Worker	Christiaity	Batawana	Uncircumcised Men
4047	30	Never Married	.	Christiaity	Other	Uncircumcised Men
4051	22	Dating and Living Together	.	Christiaity	Other	Women
4052	23	Dating and Living Together	Unskilled Worker	Christiaity	Other	Women
4053	23	Dating and Living Together	Unskilled Worker	Christiaity	Batawana	Women
4054	28	Never Married	Unskilled Worker	No Religion	Bakalanga	Women
4055	21	Dating and Not Living Together	.	Christiaity	Batawana	Women
4056	23	Dating and Not Living Together	Unskilled Worker	Christiaity	Bakalanga	Women
4057	23	Dating and Living Together	.	Christiaity	Bakalanga	Women
4061	38	Married	.	Christiaity	Other	Women
4062	38	Never Married	.	Christiaity	Bakwena	Women
4063	43	Dating and Living Together	Unskilled Worker	Christiaity	Other	Women
4064	43	Never Married	Unskilled Worker	Christiaity	Bakalanga	Women
4065	34	Dating and Not Living Together	Unskilled Worker	Christiaity	Bakalanga	Women
4066	33	Dating and Not Living Together	Unskilled Worker	Christiaity	Bakalanga	Women
4067	38	Never Married	Unskilled Worker	Christiaity	Bakwena	Women
4068	34	Never Married	.	Christiaity	Batawana	Women
4069	32	Married	Unskilled Worker	Christiaity	Bangwato	Women
10210	36	Dating and Living Together	.	No Religion	Bangwato	Circumcised Men
10211	49	Married	Professional/Managerial	Christiaity	Bakgatla	Circumcised Men
10510	27	Never Married	.	Christiaity	Bangwaketse	Women
10511	28	Never Married	.	Christiaity	Bakgatla	Women
10512	30	Never Married	Professional/Managerial	Christiaity	Bakwena	Women
10513	30	Dating and Not Living Together	.	Christiaity	Bakwena	Women
10514	30	Dating and Not Living Together	Professional/Managerial	Christiaity	Bakalanga	Women
10610	38	Never Married	Skilled Worker	Christiaity	Bakalanga	Women
10611	39	Married	Skilled Worker	Christiaity	Bakwena	Women
10612	39	Dating and Not Living Together	Professional/Managerial	Christiaity	Bangwaketse	Women
10613	42	Never Married	Professional/Managerial	Christiaity	Bakwena	Women
20110	25	Dating and Not Living Together	Skilled Worker	Christiaity	Other	Circumcised Men
20510	28	Never Married	.	Christiaity	Bakwena	Women
20511	22	Dating and Not Living Together	.	Christiaity	Bakwena	Women
20512	23	Dating and Not Living Together	.	Christiaity	Bakwena	Women
30610	34	Dating and Living Together	Unskilled Worker	No Religion	Batswapong	Women
30611	38	Dating and Living Together	Unskilled Worker	Christiaity	Bangwato	Women
30612	34	Married	Unskilled Worker	Christiaity	Bakalanga	Women
40310	29	Dating and Living Together	Unskilled Worker	Christiaity	Other	Uncircumcised Men
40311	19	Never Married	.	Christiaity	Bakwena	Uncircumcised Men
40610	31	Dating and Not Living Together	Skilled Worker	No Religion	Bangwato	Women
40611	32	Dating and Not Living Together	Skilled Worker	Christiaity	Bangwato	Women
40612	31	Dating and Living Together	Skilled Worker	Christiaity	Bakalanga	Women
40613	43	Dating and Not Living Together	.	Christiaity	Batawana	Women
